# Supplementary material for: Locally Injectable Chitosan/β-Glycerophosphate Hydrogel Doped with Triptolide–Human Serum Albumin Nanoparticles for Treating Rheumatoid Arthritis
Source: Pharmaceuticals (Basel). 2024 Oct 1;17(10):1312. doi: 10.3390/ph17101312 (PMC11510276; doi:10.3390/ph17101312)
Supplement: Supplementary file 1 [file pharmaceuticals-17-01312-s001.zip]

Archive with 1 entries (1 files):
- pharmaceuticals-3173741-supplementary.pdf
